# Supplementary material for: CXCL9 may serve as a potential biomarker for primary Sjögren’s syndrome with extra-glandular manifestations
Source: Arthritis Res Ther. 2024 Jan 17;26:26. doi: 10.1186/s13075-023-03229-x (PMC10792874; doi:10.1186/s13075-023-03229-x)
Supplement: Supplementary file 2 — Additional file 2: Table S2. The correlation between top 20 DEGs and clinical features. [file 13075_2023_3229_MOESM2_ESM.xlsx]

## Sheet: Sheet1
Table S2.The correlation between top 20 DEGs and clinical features.
The R of the correlation between top 20 DEGs and clinical features
	CRP	age	ESR	IgG	IgA	IgM	C3	C4	ESSDAI	duration
CXCL9	0.0917259	0.33135	0.419471	0.553992	0.233368	0.0775838	-0.0905883	-0.232795	0.515314	0.18242
TNFRSF9	0.00331689	0.384943	0.341456	0.570394	0.0532376	0.117258	-0.168603	-0.196506	0.409034	0.303957
FCRL3	-0.131317	0.258604	0.281318	0.580922	0.18048	0.187801	-0.222148	-0.242866	0.271189	0.315611
OR2I1P	0.0450565	0.316758	0.298252	0.509597	0.122293	0.0502662	-0.186286	-0.293873	0.494486	0.25162
MMP9	-0.164845	0.345901	0.276991	0.500373	0.0384251	0.077666	-0.150284	-0.140169	0.346412	0.331665
STAT1	0.14362	0.22363	0.310298	0.421653	0.134747	0.154563	-0.0872809	-0.13853	0.392567	0.1362
ADAMDEC1	-0.0599164	0.347643	0.361108	0.614682	0.208742	0.0452456	-0.14938	-0.253827	0.436382	0.374564
NLRC5	0.09403	0.356842	0.493739	0.594984	0.128221	0.22526	-0.0596753	-0.134759	0.410119	0.254688
LAMP3	0.0903635	0.197035	0.279019	0.427082	0.100119	0.0589172	-0.156865	-0.0657957	0.304807	0.205523
ICOS	-0.00607345	0.38553	0.32934	0.58778	0.203896	0.0817133	-0.115195	-0.223591	0.383129	0.299889
PTPRC	-0.104575	0.390253	0.381481	0.582379	0.115071	0.132021	-0.112288	-0.189661	0.392082	0.302271
PARP9	0.0725159	0.224199	0.338657	0.466441	0.189989	0.154888	-0.0328722	-0.0947113	0.324108	0.206241
TAP1	0.144614	0.326105	0.494001	0.619758	0.184017	0.0458486	-0.0846593	-0.200727	0.455193	0.253911
AL645939.2	0.0907213	0.362076	0.4795	0.649494	0.267632	0.10415	-0.0987677	-0.319163	0.449429	0.352833
TRIM22	0.0871251	0.36302	0.408744	0.516089	0.177002	0.158918	0.00576764	-0.0692247	0.357779	0.246039
HCP5	0.0873323	0.298066	0.461213	0.644153	0.177486	0.0958103	-0.0447295	-0.231503	0.445536	0.33517
FPR3	-0.0306324	0.401937	0.371763	0.550295	0.228866	-0.00893235	-0.0181914	-0.125634	0.422592	0.309778
IFIT3	0.104326	0.294152	0.349983	0.426935	0.189017	0.0897617	-0.0761893	-0.0655898	0.381253	0.184196
EPSTI1	0.107186	0.290683	0.429997	0.567661	0.234739	0.0452841	-0.0695344	-0.104564	0.407961	0.188152
GBP5	0.0884514	0.385169	0.420802	0.552782	0.0936215	0.133876	-0.114344	-0.233765	0.474708	0.228318
The P-value of the correlation between top 20 DEGs and clinical features
	CRP	age	ESR	IgG	IgA	IgM	C3	C4	ESSDAI	duration
CXCL9	0.493469	0.0085203	0.00104675	2.99691e-06	0.0679342	0.548928	0.483791	0.0686323	1.82071e-05	0.166711
TNFRSF9	0.980286	0.00200594	0.00871098	1.29938e-06	0.681106	0.36407	0.190207	0.125827	0.000963843	0.01926
FCRL3	0.325817	0.0424099	0.0324175	7.41753e-07	0.160397	0.143825	0.0826779	0.0571713	0.0330056	0.0148928
OR2I1P	0.736991	0.0121296	0.0229662	2.33413e-05	0.343688	0.698026	0.147145	0.0204321	4.4071e-05	0.0545514
MMP9	0.216247	0.00589147	0.0352947	3.45272e-05	0.766839	0.548503	0.243657	0.277212	0.00581385	0.0102836
STAT1	0.282128	0.0805974	0.0177613	0.000642095	0.296402	0.23034	0.499959	0.282923	0.00160005	0.303674
ADAMDEC1	0.655035	0.00563047	0.00535449	1.06836e-07	0.103488	0.726945	0.246539	0.0465142	0.00039162	0.00346975
NLRC5	0.482629	0.00441375	8.19967e-05	3.39964e-07	0.320627	0.0783562	0.644991	0.296359	0.000931344	0.051574
LAMP3	0.499937	0.124792	0.0339209	0.000536509	0.438788	0.649203	0.223385	0.611395	0.0160035	0.118383
ICOS	0.96391	0.00197171	0.0115884	5.0935e-07	0.111936	0.527796	0.372631	0.0806507	0.00211516	0.0210216
PTPRC	0.434669	0.00171466	0.00313031	6.85319e-07	0.373146	0.30637	0.384895	0.139826	0.00162348	0.0199744
PARP9	0.588538	0.079809	0.00931366	0.000132832	0.139131	0.229347	0.799776	0.464029	0.0101736	0.117074
TAP1	0.278773	0.00969204	8.11752e-05	7.82587e-08	0.152222	0.72345	0.512971	0.11774	0.000201425	0.0523155
AL645939.2	0.498234	0.00383064	0.000139906	1.12392e-08	0.0354678	0.420484	0.445022	0.0114567	0.000247953	0.00612648
TRIM22	0.515486	0.00373299	0.00144489	1.75986e-05	0.168746	0.21731	0.964513	0.592909	0.00430394	0.0603244
HCP5	0.514484	0.0186244	0.000268721	1.61748e-08	0.167566	0.458836	0.72994	0.0702278	0.000284727	0.00946078
FPR3	0.819441	0.00120295	0.00406086	3.59606e-06	0.0735742	0.945067	0.888395	0.330567	0.000622584	0.0169591
IFIT3	0.435768	0.0203075	0.00707868	0.000539143	0.141201	0.487806	0.556154	0.612513	0.00223362	0.162549
EPSTI1	0.42322	0.0219062	0.000755001	1.4982e-06	0.0662874	0.726721	0.591252	0.418629	0.000997	0.153556
GBP5	0.509088	0.00199266	0.00100497	3.18185e-06	0.469209	0.299564	0.376192	0.0674549	9.69057e-05	0.0819866
