# Supplementary material for: CXCL9 may serve as a potential biomarker for primary Sjögren’s syndrome with extra-glandular manifestations
Source: Arthritis Res Ther. 2024 Jan 17;26:26. doi: 10.1186/s13075-023-03229-x (PMC10792874; doi:10.1186/s13075-023-03229-x)
Supplement: Supplementary file 3 — Additional file 3: Table S3. The results of the Shapiro–Wilk test. [file 13075_2023_3229_MOESM3_ESM.xlsx]

## Sheet: Sheet1
Table S3.The results of the Shapiro–Wilk test.
non-pSS
	CRP	Age	ESR	IgG	IgA	IgM	C3	C4	ESSDAI	Duration
Statsitic	0.569278	0.906461	0.905331	0.920035	0.930196	0.956657	0.881785	0.880484	NA	0.793111
pvalue1	6.01664e-05	0.192149	0.185819	0.2862	0.382192	0.735266	0.092388	0.0889075	NA	0.00783121
pSS
	CRP	Age	ESR	IgG	IgA	IgM	C3	C4	ESSDAI	Duration
Statsitic	0.449141	0.978693	0.939832	0.806344	0.808423	0.832314	0.982374	0.95675	0.899647	0.591883
pvalue1	1.53845e-13	0.343825	0.00582308	1.15353e-07	1.30665e-07	5.82528e-07	0.503118	0.0266555	8.77994e-05	1.1898e-11
pSS-EGM
	CRP	Age	ESR	IgG	IgA	IgM	C3	C4	ESSDAI	Duration
Statsitic	0.480527	0.978644	0.960992	0.804605	0.80602	0.825286	0.978022	0.963098	0.924826	0.637596
pvalue1	1.53481e-11	0.496312	0.125296	1.12118e-06	1.20995e-06	3.53316e-06	0.471905	0.11986	0.00353922	1.58683e-09
pSS-non-EGM
	CRP	Age	ESR	IgG	IgA	IgM	C3	C4	ESSDAI	Duration
Statsitic	0.508138	0.947421	0.909356	0.928476	0.944258	0.880571	0.910881	0.84721	0.620856	0.448014
pvalue1	1.17027e-05	0.559782	0.179702	0.325485	0.514349	0.0725904	0.188547	0.0262299	9.97062e-05	4.18355e-06
